# Supplementary material for: A genome-wide association study identifies EYA2 as a contributing gene for diabetic retinopathy in type 2 diabetes
Source: Commun Med (Lond). 2026 Feb 25;6:181. doi: 10.1038/s43856-026-01465-1 (PMC13046729; doi:10.1038/s43856-026-01465-1)
Supplement: Supplementary file 4 — Supplementary Data [file 43856_2026_1465_MOESM4_ESM.zip]

Archive with 1 entries (1 files):
- geno_assoc2.txt
